# Supplementary material for: Design and Implementation of a Hybrid Optical Camera Communication System for Indoor Applications
Source: Sensors (Basel). 2024 Jan 4;24(1):300. doi: 10.3390/s24010300 (PMC10781201; doi:10.3390/s24010300)
Supplement: Supplementary file 1 [file sensors-24-00300-s001.zip]

Archive with 1 entries (1 files):
- sensors-2772122-supplementary.mp4
